# Supplementary material for: Thin-Layer Drying Kinetics and Quality Attributes of Apple Pomace Powders from Different Varieties
Source: Foods. 2026 Mar 20;15(6):1090. doi: 10.3390/foods15061090 (PMC13025561; doi:10.3390/foods15061090)
Supplement: Supplementary file 1 [file foods-15-01090-s001.zip]

Archive with 1 entries (1 files):
- foods-4173504-supplementary.pdf
